# Supplementary material for: Thermosensitive Drug Delivery System SBA-15-PEI for Controlled Release of Nonsteroidal Anti-Inflammatory Drug Diclofenac Sodium Salt: A Comparative Study
Source: Materials (Basel). 2021 Apr 9;14(8):1880. doi: 10.3390/ma14081880 (PMC8068836; doi:10.3390/ma14081880)
Supplement: Supplementary file 1 [file materials-14-01880-s001.zip]

Archive with 1 entries (1 files):
- materials-1143976-supplementary.pdf
